# Supplementary material for: Arginine Supplementation Promotes Extracellular Matrix and Metabolic Changes in Keratoconus
Source: Cells. 2021 Aug 13;10(8):2076. doi: 10.3390/cells10082076 (PMC8394349; doi:10.3390/cells10082076)
Supplement: Supplementary file 1 [file cells-10-02076-s001.zip]

Archive with 1 entries (1 files):
- cells-1327559-SI.pdf
